# Supplementary material for: Investigating the Hepatitis E Virus (HEV) Diversity in Rat Reservoirs from Northern Italy
Source: Pathogens. 2024 Jul 29;13(8):633. doi: 10.3390/pathogens13080633 (PMC11357196; doi:10.3390/pathogens13080633)
Supplement: Supplementary file 1 [file pathogens-13-00633-s001.zip]

Archive with 1 entries (1 files):
- pathogens-3128562-supplementary.pdf
